# Supplementary material for: Extracellular Vesicles Derived from Bone Marrow Mesenchymal Stem Cells Protect against Experimental Colitis via Attenuating Colon Inflammation, Oxidative Stress and Apoptosis
Source: PLoS One. 2015 Oct 15;10(10):e0140551. doi: 10.1371/journal.pone.0140551 (PMC4607447; doi:10.1371/journal.pone.0140551)
Supplement: S1 Data — (XLSX) [file pone.0140551.s001.xlsx]

## Sheet: Sheet1
colon length	control	TNBS	50	100	200
	17.3	13.7	13.4	14.1	17.1
	18.5	13.5	13.7	13.5	14.9
	17.5	13.2	13.9	15.9	16.5
	17.5	13.9	14	16.8	15.8
	16.9	12.4	14.8	16	17.8
	17	13.7	14.7	14.7	16.8
	17.8	14.2	15.2	14.2	17.2
	17	14.7	15.3	15.4	15.5
	17.6	15.2	12.8	14.2	14.8
	18.5	13.2	14.2	15.5	15.7
macroscopic damage	control	TNBS	50	100	200
	0	4	5	3	3
	0	4	4	3	2
	1	4	4	4	2
	0	5	4	3	3
	0	5	3	3	3
	0	4	4	3	3
	1	4	4	4	2
	0	4	4	4	2
	0	4	4	3	3
	0	5	4	3	2
DAI
CONTROL	D1	0	0	0	0	0	0	0	0	0	0
	D2	2	0	0	2	0	0	2	0	0	2
	D3	2	0	0	0	0	0	2	0	0	0
	D4	0	0	0	0	0	0	2	0	0	0
	D5	0	0	0	0	0	0	0	0	0	0
	D6	0	0	0	0	0	0	0	0	0	0
	D7	0	0	0	0	0	0	0	0	0	0
	D8	0	0	0	0	0	0	0	0	0	0
	D9	0	0	0	0	0	0	0	0	0	0
	D10	0	0	0	0	0	0	0	0	0	0
	D11	0	0	0	0	0	0	0	0	0	0
TNBS	D1	0	0	0	0	0	0	0	0	0	0
	D2	5	7	7	5	7	7	7	5	5	7
	D3	8	9	9	8	9	9	9	8	8	9
	D4	8	10	9	9	11	9	10	9	10	9
	D5	8	10	9	9	11	8	10	9	10	9
	D6	8	10	9	9	11	8	9	9	10	8
	D7	8	9	9	9	10	8	9	9	9	8
	D8	8	9	8	9	10	7	9	8	9	8
	D9	7	9	8	8	10	7	8	8	9	7
	D10	7	8	8	8	9	7	8	7	8	7
	D11	7	8	8	7	9	6	8	7	8	7
50	D1	0	0	0	0	0	0	0	0	0	0
	D2	5	7	7	5	7	5	7	7	5	7
	D3	8	9	9	8	9	8	9	9	8	9
	D4	8	9	9	10	11	9	10	10	9	9
	D5	8	8	8	10	11	9	10	10	9	8
	D6	8	8	8	10	11	9	9	10	9	8
	D7	7	8	8	9	10	9	9	9	8	8
	D8	7	7	7	9	10	8	9	9	8	7
	D9	7	7	7	9	9	8	8	9	8	7
	D10	7	7	7	8	9	8	8	8	7	6
	D11	6	6	6	8	8	7	7	8	7	6
100	D1	0	0	0	0	0	0	0	0	0	0
	D2	5	7	7	5	7	5	5	7	7	5
	D3	8	9	9	8	9	8	8	9	9	8
	D4	8	11	9	9	10	9	9	11	9	9
	D5	8	11	8	9	9	8	9	10	8	9
	D6	8	11	8	8	9	7	9	10	7	8
	D7	8	10	8	8	8	7	8	9	6	7
	D8	7	9	6	7	8	6	7	9	5	6
	D9	7	8	6	5	7	6	6	8	5	5
	D10	6	8	5	6	6	4	6	7	5	5
	D11	5	7	5	5	6	4	5	6	4	4
200	D1	0	0	0	0	0	0	0	0	0	0
	D2	7	5	7	5	7	7	7	5	5	5
	D3	9	8	9	8	9	9	9	8	8	8
	D4	10	9	9	9	10	11	9	10	9	9
	D5	9	8	8	8	9	10	9	9	8	9
	D6	8	7	7	7	8	8	7	8	7	8
	D7	7	6	6	6	7	7	6	7	5	6
	D8	6	5	6	6	6	5	5	7	4	4
	D9	5	4	5	5	6	5	4	6	4	3
	D10	4	4	4	4	5	4	3	5	4	3
	D11	3	4	3	4	4	4	3	4	3	2
