# Supplementary material for: Extracellular Vesicles Derived from Bone Marrow Mesenchymal Stem Cells Protect against Experimental Colitis via Attenuating Colon Inflammation, Oxidative Stress and Apoptosis
Source: PLoS One. 2015 Oct 15;10(10):e0140551. doi: 10.1371/journal.pone.0140551 (PMC4607447; doi:10.1371/journal.pone.0140551)
Supplement: S2 Data — (ZIP) [file pone.0140551.s002.zip]

Archive with 3 entries (2 files):
- S2/
- S2/IL-1.xlsx
- S2/IL-10.xlsx
