# Supplementary material for: Extracellular Vesicles Derived from Bone Marrow Mesenchymal Stem Cells Protect against Experimental Colitis via Attenuating Colon Inflammation, Oxidative Stress and Apoptosis
Source: PLoS One. 2015 Oct 15;10(10):e0140551. doi: 10.1371/journal.pone.0140551 (PMC4607447; doi:10.1371/journal.pone.0140551)
Supplement: S2 Data — (ZIP) [file pone.0140551.s002.zip › S2/IL-1.xlsx]

## Sheet: Sheet1
standard substance(pg/mL)	OD	OD-Blank					OD	IL-1β（pg/mL）	IL-1β（pg/mgprot）
2000	2.398	2.337				CONTROL	0.121	37.8061	6.39612
1000	1.68	1.619					0.096	18.2136	3.1953
500	0.845	0.784					0.135	48.523	8.87938
250	0.463	0.402					0.126	41.6539	7.00306
125	0.249	0.188					0.101	22.1805	4.26183
62.5	0.173	0.112					0.146	56.8218	10.7895
31.25	0.106	0.045					0.127	42.4207	7.40985
0	0.061	0					0.089	12.6178	2.3301
Rational Function: y=(a+bx)/(1+cx+dx^2)							0.112	30.8217	5.45463
Coefficient Data:							0.154	62.7925	11.8673
a =	-10.2792					TNBS	0.772	434.524	68.8921
b =	826.104						0.895	501.004	81.1868
c =	0.670544						0.677	383.111	57.5737
d =	-0.294111						0.694	392.348	67.6549
							0.682	385.83	75.0277
							0.771	433.984	78.7023
							0.679	384.199	59.3963
							0.681	385.287	63.9766
							0.596	338.695	64.9232
							0.651	368.935	72.2648
						50	0.712	402.106	65.03
							0.692	391.263	57.3047
							0.761	428.588	69.452
							0.658	372.758	63.8675
							0.628	356.336	52.9583
							0.597	339.248	67.1013
							0.604	343.119	57.0921
							0.611	346.982	52.6343
							0.588	334.261	52.9958
							0.719	405.896	75.1279
						100	0.436	247.51	39.3965
							0.575	327.034	52.5731
							0.422	239.209	45.7444
							0.557	316.98	50.4542
							0.579	329.261	58.5272
							0.619	351.389	60.7218
							0.613	348.085	63.9873
							0.499	284.136	50.1746
							0.428	242.774	45.0388
							0.446	253.4	45.242
						200	0.425	240.993	41.2911
							0.401	226.633	43.5459
							0.496	282.416	44.5137
							0.269	143.378	26.6603
							0.334	185.376	32.5214
							0.329	182.22	33.4969
							0.411	232.641	42.0002
							0.372	209	35.7337
							0.478	272.05	47.3156
							0.446	253.4	43.6953
