# Supplementary material for: Extracellular Vesicles Derived from Bone Marrow Mesenchymal Stem Cells Protect against Experimental Colitis via Attenuating Colon Inflammation, Oxidative Stress and Apoptosis
Source: PLoS One. 2015 Oct 15;10(10):e0140551. doi: 10.1371/journal.pone.0140551 (PMC4607447; doi:10.1371/journal.pone.0140551)
Supplement: S2 Data — (ZIP) [file pone.0140551.s002.zip › S2/IL-10.xlsx]

## Sheet: Sheet1
IL-10 standard substance（pg/ml）	OD	OD-OD(blank)			OD	IL-10（ng/g tissue）
0	0.098	0		CONTROL	0.546	0.532754
15.63	0.185	0.087			0.765	0.859721
31.25	0.358	0.26			0.511	0.486178
62.5	0.645	0.547			0.616	0.63028
125	0.987	0.889			0.818	0.949493
250	1.421	1.323			0.996	1.28897
500	1.894	1.796			0.915	1.12665
1000	2.254	2.156			0.585	0.586347
					0.489	0.457606
					0.647	0.675451
				TNBS	1.182	1.72247
					1.105	1.53158
					1.049	1.40321
					1.136	1.60633
					0.994	1.28479
					0.806	0.928757
					0.679	0.723435
					0.851	1.00781
					0.983	1.26196
					0.812	0.939094
				50	0.931	1.15761
					0.818	0.949493
Rational Function: y=(a+bx)/(1+cx+dx^2)					0.859	1.02225
Coefficient Data:					1.291	2.02573
a =	2.54457				1.195	1.75649
b =	94.119				1.165	1.67879
c =	-0.356359				1.326	2.13256
d =	-0.00563101				1.239	1.87581
					0.748	0.831892
					1.011	1.32062
				100	1.118	1.56259
					1.003	1.30368
					1.242	1.88419
					1.105	1.53158
					1.089	1.49405
					1.361	2.24457
					1.052	1.40988
					1.247	1.89822
					1.353	2.21849
					1.469	2.62718
				200	1.289	2.01977
					1.072	1.45493
					1.364	2.25442
					1.389	2.33815
					1.238	1.87302
					1.535	2.89309
					1.189	1.74072
					1.496	2.73271
					1.559	2.9968
					1.568	3.03673
