# Supplementary material for: Extracellular Vesicles Derived from Bone Marrow Mesenchymal Stem Cells Protect against Experimental Colitis via Attenuating Colon Inflammation, Oxidative Stress and Apoptosis
Source: PLoS One. 2015 Oct 15;10(10):e0140551. doi: 10.1371/journal.pone.0140551 (PMC4607447; doi:10.1371/journal.pone.0140551)
Supplement: S3 Data — (ZIP) [file pone.0140551.s003.zip]

Archive with 6 entries (5 files):
- S3/
- S3/GSH.xlsx
- S3/MDA.xlsx
- S3/MPO.xlsx
- S3/protein concentration.xlsx
- S3/SOD.xlsx
