# Supplementary material for: Extracellular Vesicles Derived from Bone Marrow Mesenchymal Stem Cells Protect against Experimental Colitis via Attenuating Colon Inflammation, Oxidative Stress and Apoptosis
Source: PLoS One. 2015 Oct 15;10(10):e0140551. doi: 10.1371/journal.pone.0140551 (PMC4607447; doi:10.1371/journal.pone.0140551)
Supplement: S3 Data — (ZIP) [file pone.0140551.s003.zip › S3/GSH.xlsx]

## Sheet: Sheet1
GSH	OD（420nm）
blank	0.012
standard substance	0.302	GSH(u mol/g tissue）
CONTROL	0.261	1.71724
	0.274	1.8069
	0.219	1.42759
	0.248	1.62759
	0.235	1.53793
	0.231	1.51034
	0.276	1.82069
	0.207	1.34483
	0.278	1.83448
	0.239	1.56552
TNBS	0.141	0.889655
	0.102	0.62069
	0.062	0.344828
	0.079	0.462069
	0.108	0.662069
	0.058	0.317241
	0.073	0.42069
	0.119	0.737931
	0.072	0.413793
	0.135	0.848276
50	0.126	0.786207
	0.055	0.296552
	0.056	0.303448
	0.137	0.862069
	0.188	1.21379
	0.099	0.6
	0.075	0.434483
	0.155	0.986207
	0.085	0.503448
	0.142	0.896552
100	0.113	0.696552
	0.13	0.813793
	0.201	1.30345
	0.131	0.82069
	0.168	1.07586
	0.149	0.944828
	0.108	0.662069
	0.15	0.951724
	0.141	0.889655
	0.107	0.655172
200	0.143	0.903448
	0.221	1.44138
	0.213	1.38621
	0.149	0.944828
	0.215	1.4
	0.202	1.31034
	0.143	0.903448
	0.224	1.46207
	0.186	1.2
	0.121	0.751724
