# Supplementary material for: Extracellular Vesicles Derived from Bone Marrow Mesenchymal Stem Cells Protect against Experimental Colitis via Attenuating Colon Inflammation, Oxidative Stress and Apoptosis
Source: PLoS One. 2015 Oct 15;10(10):e0140551. doi: 10.1371/journal.pone.0140551 (PMC4607447; doi:10.1371/journal.pone.0140551)
Supplement: S3 Data — (ZIP) [file pone.0140551.s003.zip › S3/MDA.xlsx]

## Sheet: Sheet1
MDA
	OD（532nm）
BLANK	0.011
STAND	0.215	MDA(n mol/g tissue)
CONTROL	0.045	16.6667
	0.043	15.6863
	0.05	19.1176
	0.035	11.7647
	0.025	6.86275
	0.038	13.2353
	0.026	7.35294
	0.031	9.80392
	0.032	10.2941
	0.041	14.7059
TNBS	0.058	23.0392
	0.055	21.5686
	0.085	36.2745
	0.072	29.902
	0.059	23.5294
	0.075	31.3725
	0.066	26.9608
	0.06	24.0196
	0.062	25
	0.077	32.3529
50	0.05	19.1176
	0.073	30.3922
	0.047	17.6471
	0.044	16.1765
	0.069	28.4314
	0.072	29.902
	0.075	31.3725
	0.053	20.5882
	0.07	28.9216
	0.063	25.4902
100	0.058	23.0392
	0.046	17.1569
	0.052	20.098
	0.046	17.1569
	0.06	24.0196
	0.073	30.3922
	0.058	23.0392
	0.045	16.6667
	0.077	32.3529
	0.066	26.9608
200	0.039	13.7255
	0.041	14.7059
	0.032	10.2941
	0.048	18.1373
	0.052	20.098
	0.047	17.6471
	0.048	18.1373
	0.045	16.6667
	0.051	19.6078
	0.059	23.5294
