# Supplementary material for: Extracellular Vesicles Derived from Bone Marrow Mesenchymal Stem Cells Protect against Experimental Colitis via Attenuating Colon Inflammation, Oxidative Stress and Apoptosis
Source: PLoS One. 2015 Oct 15;10(10):e0140551. doi: 10.1371/journal.pone.0140551 (PMC4607447; doi:10.1371/journal.pone.0140551)
Supplement: S3 Data — (ZIP) [file pone.0140551.s003.zip › S3/MPO.xlsx]

## Sheet: Sheet1
MPO
	OD（460nm）
BLANK	0.008	ACTIVITY
CONTROL	0.043	0.309735
	0.083	0.663717
	0.075	0.59292
	0.091	0.734513
	0.088	0.707965
	0.057	0.433628
	0.068	0.530973
	0.052	0.389381
	0.046	0.336283
	0.062	0.477876
TNBS	0.269	2.30973
	0.216	1.84071
	0.265	2.27434
	0.307	2.64602
	0.231	1.97345
	0.253	2.16814
	0.156	1.30973
	0.179	1.51327
	0.272	2.33628
	0.227	1.93805
50	0.186	1.57522
	0.16	1.34513
	0.192	1.62832
	0.234	2
	0.256	2.19469
	0.251	2.15044
	0.172	1.45133
	0.201	1.70796
	0.237	2.02655
	0.211	1.79646
100	0.229	1.95575
	0.182	1.53982
	0.138	1.15044
	0.162	1.36283
	0.154	1.29204
	0.138	1.15044
	0.2	1.69912
	0.146	1.22124
	0.187	1.58407
	0.143	1.19469
200	0.195	1.65487
	0.16	1.34513
	0.095	0.769912
	0.146	1.22124
	0.138	1.15044
	0.102	0.831858
	0.185	1.56637
	0.112	0.920354
	0.169	1.42478
	0.114	0.938053
