# Supplementary material for: Extracellular Vesicles Derived from Bone Marrow Mesenchymal Stem Cells Protect against Experimental Colitis via Attenuating Colon Inflammation, Oxidative Stress and Apoptosis
Source: PLoS One. 2015 Oct 15;10(10):e0140551. doi: 10.1371/journal.pone.0140551 (PMC4607447; doi:10.1371/journal.pone.0140551)
Supplement: S3 Data — (ZIP) [file pone.0140551.s003.zip › S3/protein concentration.xlsx]

## Sheet: Sheet1
protein concentration(Bradford)						OD(595nm)	10%Homogenate protein concentration(mg/mL)
standard substance(mg/ml)	OD(595nm)				CONTROL	1.049	5.91078
0	0.517					1.032	5.70012
0.1	0.672					1.013	5.46468
0.2	0.756					1.052	5.94796
0.4	0.917					0.992	5.20446
0.6	1.078					0.997	5.26642
0.8	1.21					1.034	5.72491
1	1.358					1.009	5.41512
						1.028	5.65056
						0.999	5.2912
					TNBS	1.081	6.30731
						1.07	6.171
						1.109	6.65428
						1.04	5.79926
						0.987	5.1425
						1.017	5.51425
						1.094	6.4684
						1.058	6.0223
						0.993	5.21685
						0.984	5.10533
					50	1.071	6.1834
						1.123	6.82776
						1.07	6.171
						1.043	5.83643
						1.115	6.72862
						0.98	5.05576
						1.057	6.00991
						1.104	6.59232
						1.081	6.30731
						1.008	5.40273
					100	1.079	6.28253
						1.074	6.22057
						0.994	5.22924
						1.079	6.28253
						1.026	5.62577
						1.039	5.78686
						1.011	5.4399
						1.029	5.66295
						1.007	5.39033
						1.024	5.60099
					200	1.043	5.83643
						0.992	5.20446
						1.084	6.34449
						1.006	5.37794
						1.032	5.70012
						1.011	5.4399
						1.019	5.53903
						1.044	5.84882
						1.036	5.74969
						1.04	5.79926
