# Supplementary material for: Extracellular Vesicles Derived from Bone Marrow Mesenchymal Stem Cells Protect against Experimental Colitis via Attenuating Colon Inflammation, Oxidative Stress and Apoptosis
Source: PLoS One. 2015 Oct 15;10(10):e0140551. doi: 10.1371/journal.pone.0140551 (PMC4607447; doi:10.1371/journal.pone.0140551)
Supplement: S3 Data — (ZIP) [file pone.0140551.s003.zip › S3/SOD.xlsx]

## Sheet: Sheet1
SOD	OD（550nm）
BLANK	0.505	SOD ACTIVITY(U/mg protien）
CONTROL	0.144	40.1522
	0.188	36.5613
	0.129	45.2345
	0.114	43.2171
	0.219	36.1274
	0.205	37.4501
	0.174	38.0107
	0.158	42.1278
	0.203	35.1368
	0.153	43.7356
TNBS	0.395	11.4656
	0.325	19.1762
	0.374	12.9425
	0.276	25.9603
	0.388	14.9575
	0.379	15.0221
	0.333	17.4815
	0.292	23.2522
	0.338	21.0453
	0.385	15.4527
50	0.264	25.6234
	0.388	11.2656
	0.312	20.5612
	0.344	18.1353
	0.366	13.5811
	0.324	23.5363
	0.299	22.5344
	0.354	15.0586
	0.347	16.4687
	0.284	26.8922
100	0.282	23.3355
	0.396	11.5197
	0.267	29.9216
	0.319	19.4637
	0.234	31.669
	0.266	27.152
	0.338	20.1824
	0.387	13.6989
	0.273	28.2956
	0.291	25.1186
200	0.34	18.5859
	0.293	26.7798
	0.194	32.2263
	0.261	29.8277
	0.154	40.4827
	0.199	36.9809
	0.268	28.1294
	0.298	23.2674
	0.197	35.2171
	0.249	29.0211
